# Supplementary material for: Phytoestrogen Coumestrol Selectively Inhibits Monoamine Oxidase-A and Amyloid β Self-Aggregation
Source: Nutrients. 2022 Sep 16;14(18):3822. doi: 10.3390/nu14183822 (PMC9502896; doi:10.3390/nu14183822)
Supplement: Supplementary file 1 [file nutrients-14-03822-s001.zip]

Archive with 1 entries (1 files):
- nutrients-1924691-supplementary.pdf
